# Supplementary material for: Chrononutrition, Body Composition, and Resting Metabolic Rate Among College Students: A Cross-Sectional Study
Source: Nutrients. 2026 Apr 11;18(8):1214. doi: 10.3390/nu18081214 (PMC13119362; doi:10.3390/nu18081214)
Supplement: Supplementary file 1 [file nutrients-18-01214-s001.zip]

Archive with 1 entries (1 files):
- nutrients-4234770-supplementary.pdf
